# Supplementary material for: Culture of Clinical Specimens Reveals Extensive Diversity of Legionella pneumophila Strains in Arizona
Source: mSphere. 2019 Feb 27;4(1):e00649-18. doi: 10.1128/mSphere.00649-18 (PMC6393729; doi:10.1128/mSphere.00649-18)
Supplement: TABLE S1 [file mSphere.00649-18-st001.xlsx]

## Sheet: Sheet1
Table S1. Properties of isolates sequenced in this study.
Isolate	County of residence	Serogroupb	ST	Year of isolation	wgMLST cluster	Clade A
AZ00012054	Maricopa	1	1	2013
AZ00018641	Maricopa	6	242	2014		+
AZ00018831	Maricopa	1	37	2014	6
AZ00020857	Maricopa	3	995	2014
AZ00021049	Maricopa	6	242	2014	3	+
AZ00021330	Pima	4	NDc	2014
AZ00021879	Maricopa	6	187	2014	2	+
AZ00022240	Maricopa	1	1	2014	11
AZ00022273	Maricopa	1	115	2014
AZ00022407	Maricopa	8	ND	2014	16
AZ00023613	Maricopa	12	242	2014	4	+
AZ00024681	Maricopa	6	242	2014	3	+
AZ00025702	Othera	5	ND	2015
AZ00027385	Maricopa	unknown	ND	2015	16
AZ00028102	Cochise	1	1	2015	10
AZ00029226	Maricopa	1	ND	2015
AZ00029759	Maricopa	1	260	2015	12
AZ00029762	Maricopa	4	242	2015	4	+
AZ00030901	Maricopa	1	10	2015
AZ00031684	Maricopa	12	242	2015	3	+
AZ00031826	Maricopa	10	1436	2015	1
AZ00033059	Maricopa	1	1	2015	11
AZ00033504	Maricopa	unknown	ND	2015	17
AZ00033659	Maricopa	1	260	2015
AZ00033660	Maricopa	6	68	2015		+
AZ00034767	Pinal	1	1	2015	8
AZ00035500	Maricopa	1	59	2015
AZ00036303	Maricopa	1	23	2015
AZ00036856	Maricopa	6	ND	2015	16
AZ00037054	Maricopa	1	763	2015
AZ00037680	Maricopa	6	461	2015
AZ00039921	Maricopa	1	10	2016
AZ00041989	Maricopa	1	42	2015
AZ00042884	Yavapai	6	242	2016		+
AZ00043446	Maricopa	6	187	2016	2	+
AZ00043447	Maricopa	1	1	2016	11
AZ00043876	Maricopa	10	1409	2016
AZ00044932	Maricopa	6	187	2016	2	+
AZ00045134	Maricopa	6	242	2016		+
AZ00045404	Maricopa	1	10	2016
AZ00046152	Other	6	242	2016		+
AZ00046814	Maricopa	1	42	2016	13
AZ00047038	Maricopa	1	284	2016
AZ00047087	Maricopa	1	1	2016	8
AZ00047472	Maricopa	6	114	2016	7
AZ00048516	Maricopa	1	ND	2016	10
AZ00048836	Maricopa	6	ND	2016
AZ00048983	Maricopa	6	242	2016	3	+
AZ00049244	Maricopa	6	2	2016
AZ00050083	Maricopa	6	187	2016	2	+
AZ00051565	Maricopa	1	ND	2017
AZ00052289	Maricopa	2	660	2017
AZ00052290	Maricopa	3	93	2017	5
AZ00052825	Pinal	1	1	2017	10
AZ00052826	Maricopa	1	68	2017		+
AZ00053258	Maricopa	1	569	2017
AZ00053625	Maricopa	1	1	2017	10
AZ00053778	LaPaz	1	1	2017	8
AZ00053779	Maricopa	9	337	2017	14
AZ00055981	Other	1	ND	2017
AZ00057818	Maricopa	6	187	2017		+
AZ00058022	Maricopa	1	211	2017	2
AZ00058211	Maricopa	1	42	2017
AZ00058457	Maricopa	1	8	2017	13
AZ00058701	Maricopa	6	242	2017		+
AZ00059004	Yavapai	2019-06-12	187	2017		+
AZ00059404	Maricopa	1	763	2017
PI08025009	Maricopa	8	ND	2008	16
PI08142037	Maricopa	1	822	2008
PI08197018	Navajo	8	ND	2008	15
PI08274053	Maricopa	6	242	2008		+
PI09134116	Maricopa	1	829	2009
PI09140001	Maricopa	6	187	2009	2	+
PI09152026	Maricopa	8	ND	2009
PI09310099	Maricopa	1	1405	2009
PI09320070	Maricopa	1	1	2009
PI09320071	Maricopa	6	187	2009	2	+
PI09335003	Maricopa	4	ND	2009	1
PI10057004	Pima	1	1	2010	10
PI10097001	Maricopa	1	89	2010
PI10109010	Maricopa	8	ND	2010	16
PI10130001	Maricopa	6	242	2010	3	+
PI10208007	Maricopa	6	242	2010	3	+
PI10210004	Maricopa	1	260	2010	12
PI10222018	Cochise	1	1	2010	8
PI10223006	LaPaz	9	337	2010	14
PI10225005	Maricopa	10	ND	2010	15
PI10238001	Navajo	6	114	2010	7
PI10263027	Maricopa	4	ND	2010
PI10267011	Maricopa	6	242	2010		+
PI10286024	Maricopa	8	ND	2010	16
PI10288009	Maricopa	1	617	2010
PI10292006	Maricopa	8	ND	2010	2	+
PI10298014	Maricopa	3	93	2010	5
PI11040010	Maricopa	4	1334	2011
PI11046017	Maricopa	2019-04-05	ND	2011	17
PI11108004	Pima	12	187	2011	2	+
PI11158022	Maricopa	3	93	2011	5
PI11164017	Pima	1	114	2011
PI11171010	Maricopa	1	1217	2011
PI11235005	Maricopa	5	ND	2011
PI11258024	Maricopa	unknown	ND	2011	16
PI11263001	Other	unknown	ND	2011
PI11299002	Santa Cruz	unknown	1219	2011
PI11301008	Maricopa	6	187	2011	2	+
PI11346023	Maricopa	8	ND	2011	15
PI11346025	Maricopa	6	1341	2011
PI12038001	Maricopa	1	1	2012	9
PI12265009	Maricopa	6	242	2012	3	+
PI12283020	Maricopa	6	187	2012		+
PI12321013	Maricopa	1	37	2012	6
PI12339014	Maricopa	1	1	2012	9
PI12352003	Santa Cruz	6	187	2012		+
Notes:
a “Other” refers to an individual reporting an out of state residence.
b Isolates reactive with antibodies against more than 1 serogroup are indicated with serogroups separated by a forward slash.
c Not determined, generally due to inability to obtain full allele profile or when a previously unknown profile was obtained.
